# Supplementary material for: Effects of Immunization With the Soil-Derived Bacterium Mycobacterium vaccae on Stress Coping Behaviors and Cognitive Performance in a “Two Hit” Stressor Model
Source: Front Physiol. 2021 Jan 5;11:524833. doi: 10.3389/fphys.2020.524833 (PMC7813891; doi:10.3389/fphys.2020.524833)
Supplement: Supplementary file 1 [file Table_1.XLSX]

## Sheet: DIG
ID	Cohort	Telemetry			fecal	Telemetry							fecal		Behavioral		fecal	plasma		in situs
		Mv-effect			-omics_tp1	Mv-by-CDR-effect							-omics_tp2		SD	OLM	-omics_tp3	-omics	10-plex
Experimental day:		-21 to -14	-14 to -7	-7 to 0	-1	0 to 7	7 to 14	14 to 21	21 to 28	28 to 35	35 to 42	42 to 49	48	49 to 56	54	55	62	64	64	64
M001	1	YES	YES	YES	YES	YES	YES	YES	YES	YES	YES	YES	YES	YES	YES	YES	YES	YES	YES	YES
M002	1	YES	YES	YES	YES	YES	YES	YES	YES	YES	YES	NO	NO	NO	NO	NO	NO	NO	NO	NO
M003	1	YES	YES	YES	YES	YES	YES	YES	YES	YES	YES	NO	NO	NO	NO	NO	NO	NO	NO	NO
M004	1	YES	YES	YES	YES	YES	YES	YES	YES	YES	YES	YES	YES	YES	YES	YES	YES	YES	YES	YES
M005	1	YES	YES	YES	YES	YES	YES	YES	YES	YES	YES	NO	NO	NO	NO	NO	NO	NO	NO	NO
M006	1	YES	YES	YES	YES	YES	YES	YES	YES	YES	YES	YES	YES	YES	YES	YES	YES	YES	YES	YES
M007	1	YES	YES	YES	YES	YES	YES	YES	YES	YES	YES	NO	NO	NO	NO	NO	NO	NO	NO	NO
M008	1	YES	YES	YES	YES	YES	YES	YES	YES	YES	YES	YES	YES	YES	YES	YES	YES	YES	YES	YES
M009	1	YES	YES	YES	YES	YES	YES	YES	YES	YES	YES	YES	YES	YES	YES	YES	YES	YES	YES	YES
M010	1	NO	NO	NO	NO	NO	NO	NO	NO	NO	NO	NO	NO	NO	NO	NO	NO	NO	NO	NO
M011	1	YES	YES	YES	YES	YES	YES	YES	YES	YES	YES	NO	NO	NO	NO	NO	NO	NO	NO	NO
M012	1	YES	YES	YES	YES	YES	YES	YES	YES	YES	YES	YES	YES	YES	YES	YES	YES	YES	YES	YES
M013	1	NO	NO	NO	NO	NO	NO	NO	NO	NO	NO	NO	NO	NO	NO	NO	NO	NO	NO	NO
M014	1	NO	NO	NO	NO	NO	NO	NO	NO	NO	NO	NO	NO	NO	NO	NO	NO	NO	NO	NO
M015	1	YES	YES	YES	YES	YES	YES	YES	YES	YES	YES	NO	NO	NO	NO	NO	NO	NO	NO	NO
M016	1	YES	YES	YES	YES	YES	YES	YES	YES	YES	YES	YES	YES	YES	YES	YES	YES	YES	YES	YES
M017	2	YES	YES	NO	NO	YES	YES	YES	YES	YES	YES	YES	NO	YES	YES	YES	NO	NO	NO	NO
M018	2	YES	YES	NO	NO	YES	YES	YES	YES	YES	YES	YES	NO	YES	YES	YES	NO	NO	NO	NO
M019	2	YES	YES	NO	NO	YES	YES	YES	YES	YES	YES	YES	NO	YES	YES	YES	NO	NO	NO	NO
M020	2	YES	YES	NO	NO	YES	YES	YES	YES	YES	YES	YES	NO	YES	YES	YES	NO	NO	NO	NO
M021	2	YES	YES	NO	NO	YES	YES	YES	YES	YES	YES	YES	NO	YES	YES	YES	NO	NO	NO	NO
M022	2	YES	YES	NO	NO	YES	YES	YES	YES	YES	YES	YES	NO	YES	YES	YES	NO	NO	NO	NO
M023	2	NO	NO	NO	NO	NO	NO	NO	NO	NO	NO	NO	NO	NO	NO	NO	NO	NO	NO	NO
M024	2	YES	YES	NO	NO	YES	YES	YES	YES	YES	YES	YES	NO	YES	YES	YES	NO	NO	NO	NO
M025	2	YES	YES	NO	NO	YES	YES	YES	YES	YES	YES	YES	NO	YES	YES	YES	NO	NO	NO	NO
M026	2	YES	YES	NO	NO	YES	YES	YES	YES	YES	YES	YES	NO	YES	YES	YES	NO	NO	NO	NO
M027	2	YES	YES	NO	NO	YES	YES	YES	YES	YES	YES	YES	NO	YES	YES	YES	NO	NO	NO	NO
M028	2	YES	YES	NO	NO	YES	YES	YES	YES	YES	YES	YES	NO	YES	YES	YES	NO	NO	NO	NO
M029	2	YES	YES	NO	NO	YES	YES	YES	YES	YES	YES	YES	NO	YES	YES	YES	NO	NO	NO	NO
M030	2	YES	YES	NO	NO	YES	YES	YES	YES	YES	YES	YES	NO	YES	YES	YES	NO	NO	NO	NO
M031	2	YES	YES	NO	NO	YES	YES	YES	YES	YES	YES	YES	NO	YES	YES	YES	NO	NO	NO	NO
M032	2	YES	YES	NO	NO	YES	YES	YES	YES	YES	YES	YES	NO	YES	YES	YES	NO	NO	NO	NO
M033	3	YES	YES	YES	NO	YES	YES	YES	YES	YES	YES	YES	NO	YES	YES	YES	NO	YES	YES	YES
M034	3	YES	YES	YES	NO	YES	YES	YES	YES	YES	YES	YES	NO	YES	YES	YES	NO	YES	YES	YES
M035	3	YES	YES	YES	NO	YES	YES	YES	YES	YES	YES	YES	NO	YES	YES	YES	NO	YES	YES	YES
M036	3	YES	YES	YES	NO	YES	YES	YES	YES	YES	YES	YES	NO	YES	YES	YES	NO	YES	YES	YES
M037	3	YES	YES	YES	NO	YES	YES	YES	YES	YES	YES	YES	NO	YES	YES	YES	NO	YES	YES	YES
M038	3	YES	YES	YES	NO	YES	YES	YES	YES	YES	YES	YES	NO	YES	YES	YES	NO	YES	YES	YES
M039	3	YES	YES	YES	NO	YES	YES	YES	YES	YES	YES	YES	NO	YES	YES	YES	NO	YES	YES	YES
M040	3	YES	YES	YES	NO	YES	YES	YES	YES	YES	YES	YES	NO	YES	YES	YES	NO	YES	YES	YES
M041	3	YES	YES	YES	NO	YES	YES	YES	YES	YES	YES	YES	NO	YES	YES	YES	NO	YES	YES	YES
M042	3	YES	YES	YES	NO	YES	YES	YES	YES	YES	YES	YES	NO	YES	YES	YES	NO	YES	YES	YES
M043	3	YES	YES	YES	NO	YES	YES	YES	YES	YES	YES	YES	NO	YES	YES	YES	NO	YES	YES	YES
M044	3	YES	YES	YES	NO	YES	YES	YES	YES	YES	YES	YES	NO	YES	YES	YES	NO	YES	YES	YES
M045	3	YES	YES	YES	NO	YES	YES	YES	YES	YES	YES	YES	NO	YES	YES	YES	NO	YES	YES	YES
M046	3	YES	YES	YES	NO	YES	YES	YES	YES	YES	YES	YES	NO	YES	YES	YES	NO	YES	YES	YES
M047	3	YES	YES	YES	NO	YES	YES	YES	YES	YES	YES	YES	NO	YES	YES	YES	NO	YES	YES	YES
M048	3	YES	YES	YES	NO	YES	YES	NO	NO	NO	NO	NO	NO	NO	NO	NO	NO	NO	NO	NO
M049	4	YES	YES	YES	YES	YES	YES	YES	YES	YES	YES	YES	YES	YES	YES	YES	YES	YES	YES	YES
M050	4	YES	YES	YES	YES	YES	YES	YES	YES	YES	YES	YES	YES	YES	YES	YES	YES	YES	YES	YES
M051	4	YES	YES	YES	YES	YES	YES	YES	YES	YES	YES	YES	YES	YES	YES	YES	YES	YES	YES	YES
M052	4	YES	YES	YES	YES	YES	YES	YES	YES	YES	YES	YES	YES	YES	YES	YES	YES	YES	YES	YES
M053	4	YES	YES	YES	YES	YES	YES	YES	YES	YES	YES	YES	YES	YES	YES	YES	YES	YES	YES	YES
M054	4	YES	YES	YES	YES	YES	YES	YES	YES	YES	YES	YES	YES	YES	YES	YES	YES	YES	YES	YES
M055	4	YES	YES	YES	YES	YES	YES	YES	YES	YES	YES	YES	YES	YES	YES	YES	YES	YES	YES	YES
M056	4	YES	YES	YES	YES	YES	YES	YES	YES	YES	YES	YES	YES	YES	YES	YES	YES	YES	YES	YES
M057	4	YES	YES	YES	YES	YES	YES	YES	YES	YES	YES	YES	YES	YES	YES	YES	YES	YES	YES	YES
M058	4	YES	YES	YES	YES	YES	YES	YES	YES	YES	YES	YES	YES	YES	YES	YES	YES	YES	YES	YES
M059	4	YES	YES	YES	YES	YES	YES	YES	YES	YES	YES	YES	YES	YES	YES	YES	YES	YES	YES	YES
M060	4	YES	YES	YES	YES	YES	YES	YES	YES	YES	YES	YES	YES	YES	YES	YES	YES	YES	YES	YES
M061	4	YES	YES	YES	YES	YES	YES	YES	YES	YES	YES	YES	YES	YES	YES	YES	YES	YES	YES	YES
M062	4	YES	YES	YES	YES	YES	YES	YES	YES	YES	YES	YES	YES	YES	YES	YES	YES	YES	YES	YES
M063	4	YES	YES	YES	YES	YES	YES	YES	YES	YES	YES	YES	YES	YES	YES	YES	YES	YES	YES	YES
M064	4	YES	YES	YES	YES	YES	YES	YES	YES	YES	YES	YES	YES	YES	YES	YES	YES	YES	YES	YES
M065	5	YES	YES	YES	YES	NO	NO	NO	NO	NO	NO	NO	NO	NO	NO	NO	NO	NO	NO	NO
M066	5	YES	YES	YES	YES	YES	YES	YES	YES	YES	YES	YES	YES	YES	YES	YES	YES	YES	YES	YES
M067	5	YES	YES	YES	YES	NO	NO	NO	NO	NO	NO	NO	NO	NO	NO	NO	NO	NO	NO	NO
M068	5	NO	NO	NO	NO	NO	NO	NO	NO	NO	NO	NO	NO	NO	NO	NO	NO	NO	NO	NO
M069	5	YES	YES	YES	YES	NO	NO	NO	NO	NO	NO	NO	NO	NO	NO	NO	NO	NO	NO	NO
M070	5	YES	YES	YES	YES	NO	NO	NO	NO	NO	NO	NO	NO	NO	NO	NO	NO	NO	NO	NO
M071	5	YES	YES	YES	YES	YES	YES	YES	YES	YES	YES	YES	YES	YES	YES	YES	YES	YES	YES	YES
M072	5	YES	YES	YES	YES	NO	NO	NO	NO	NO	NO	NO	NO	NO	NO	NO	NO	NO	NO	NO
M073	5	YES	YES	YES	YES	YES	YES	YES	YES	YES	YES	YES	YES	YES	YES	YES	YES	YES	YES	YES
M074	5	YES	YES	YES	YES	YES	YES	YES	YES	YES	YES	YES	YES	YES	YES	YES	YES	YES	YES	YES
M075	5	YES	YES	YES	YES	YES	YES	YES	YES	YES	YES	YES	YES	YES	YES	YES	YES	YES	YES	YES
M076	5	YES	YES	YES	YES	NO	NO	NO	NO	NO	NO	NO	NO	NO	NO	NO	NO	NO	NO	NO
M077	5	YES	YES	YES	YES	YES	YES	YES	YES	YES	YES	YES	YES	YES	YES	YES	YES	YES	YES	YES
M078	5	YES	YES	YES	YES	NO	NO	NO	NO	NO	NO	NO	NO	NO	NO	NO	NO	NO	NO	NO
M079	5	YES	YES	YES	YES	YES	YES	YES	YES	YES	YES	YES	YES	YES	YES	YES	YES	YES	YES	YES
M080	5	YES	YES	YES	YES	NO	NO	NO	NO	NO	NO	NO	NO	NO	NO	NO	NO	NO	NO	NO
M081	6	NO	NO	NO	NO	NO	NO	NO	NO	NO	NO	NO	NO	NO	NO	NO	NO	NO	NO	NO
M082	6	YES	YES	YES	YES	YES	YES	YES	YES	YES	YES	YES	YES	YES	YES	YES	YES	YES	YES	YES
M083	6	NO	NO	NO	NO	NO	NO	NO	NO	NO	NO	NO	NO	NO	NO	NO	NO	NO	NO	NO
M084	6	YES	YES	YES	YES	YES	YES	YES	YES	YES	YES	YES	YES	YES	YES	YES	YES	YES	YES	YES
M085	6	NO	NO	NO	NO	NO	NO	NO	NO	NO	NO	NO	NO	NO	NO	NO	NO	NO	NO	NO
M086	6	YES	YES	YES	YES	YES	YES	YES	YES	YES	YES	YES	YES	YES	YES	YES	YES	YES	YES	YES
M087	6	YES	YES	YES	YES	YES	YES	YES	YES	YES	YES	YES	YES	YES	YES	YES	YES	YES	YES	YES
M088	6	YES	YES	YES	YES	YES	YES	YES	YES	YES	YES	YES	YES	YES	YES	YES	YES	YES	YES	YES
M089	6	YES	YES	YES	YES	YES	YES	YES	YES	YES	YES	YES	YES	YES	YES	YES	YES	YES	YES	YES
M090	6	YES	YES	YES	YES	YES	YES	YES	YES	YES	YES	YES	YES	YES	YES	YES	YES	YES	YES	YES
M091	6	NO	NO	NO	NO	NO	NO	NO	NO	NO	NO	NO	NO	NO	NO	NO	NO	NO	NO	NO
M092	6	YES	YES	YES	YES	YES	YES	YES	YES	YES	YES	YES	YES	YES	YES	YES	YES	YES	YES	YES
M093	6	YES	YES	YES	YES	YES	YES	YES	YES	YES	YES	YES	YES	YES	YES	YES	YES	YES	YES	YES
M094	6	YES	YES	YES	YES	YES	YES	YES	YES	YES	YES	YES	YES	YES	YES	YES	YES	YES	YES	YES
M095	6	NO	NO	NO	NO	NO	NO	NO	NO	NO	NO	NO	NO	NO	NO	NO	NO	NO	NO	NO
M096	6	YES	YES	YES	YES	YES	YES	YES	YES	YES	YES	YES	YES	YES	YES	YES	YES	YES	YES	YES
M097	7	YES	YES	YES	YES	YES	YES	YES	YES	YES	YES	YES	YES	YES	YES	NO	NO	NO	NO	NO
M098	7	YES	YES	YES	YES	YES	YES	YES	YES	YES	YES	YES	YES	YES	YES	YES	YES	YES	YES	YES
M099	7	YES	YES	YES	YES	YES	YES	YES	YES	YES	YES	YES	YES	YES	YES	YES	YES	YES	YES	YES
M100	7	YES	YES	YES	YES	YES	YES	YES	YES	YES	YES	YES	YES	YES	YES	YES	YES	YES	YES	YES
M101	7	YES	YES	YES	YES	YES	YES	YES	YES	YES	YES	YES	YES	YES	YES	YES	YES	YES	YES	YES
M102	7	NO	NO	NO	NO	NO	NO	NO	NO	NO	NO	NO	NO	NO	NO	NO	NO	NO	NO	NO
M103	7	NO	NO	NO	NO	NO	NO	NO	NO	NO	NO	NO	NO	NO	NO	NO	NO	NO	NO	NO
M104	7	YES	YES	YES	YES	YES	YES	YES	YES	YES	YES	YES	YES	YES	YES	YES	YES	YES	YES	YES
M105	7	YES	YES	YES	YES	YES	YES	YES	YES	YES	YES	YES	YES	YES	YES	YES	YES	YES	YES	YES
M106	7	YES	YES	YES	YES	YES	YES	YES	YES	YES	YES	YES	YES	YES	YES	YES	YES	YES	YES	YES
M107	7	YES	YES	YES	YES	YES	YES	YES	YES	YES	YES	YES	YES	YES	YES	YES	YES	YES	YES	YES
M108	7	YES	YES	YES	YES	YES	YES	YES	YES	YES	YES	YES	YES	YES	YES	YES	YES	YES	YES	YES
M109	7	YES	YES	YES	YES	YES	YES	YES	YES	YES	YES	YES	YES	YES	YES	YES	YES	YES	YES	YES
M110	7	YES	YES	YES	YES	YES	YES	YES	YES	YES	YES	YES	YES	YES	YES	YES	YES	YES	YES	YES
M111	7	YES	YES	YES	YES	YES	YES	YES	YES	YES	YES	YES	YES	YES	YES	YES	YES	YES	YES	YES
M112	7	YES	YES	YES	YES	YES	YES	YES	YES	YES	YES	YES	YES	YES	YES	YES	YES	YES	YES	YES

## Sheet: Sorted
Treatment Group	Telemetry			fecal	Telemetry							fecal		Behavioral	Behavioral		fecal	plasma		brains		adrenals	pituitary	spleen	thymus
	Mv-effect			-omics_tp1	Mv-by-CDR-effect							-omics_tp2		Social-defeat	Object-location		-omics_tp3	metabolomics	10-plex	tph2	slc6a4
	Day -21 to -14	Day -14 to -7	Day -7 to 0	Day -1	Day 0 to 7	Day 7 to 14	Day 14 to 21	Day 21 to 28	Day 28 to 35	Day 35 to 42	Day 42 to 49	Day 48	Day 49 to 56	Day 54	Day 55	Day 56 to 63	Day 62	Day 64	Day 64	Day 64	Day 64	Day 64	Day 64	Day 64	Day 64
Veh NLD SHC	9	9	9	9	9	9	9	9	9	9	9	9	9	9	9	8	8	8	8	8	8	8	8	8	8
Veh NLD SD	14	14	12	14	14	14	13	13	13	13	13	13	13	13	13	11	11	11	11	11	11	11	11	11	11
Veh CDR SHC	12	12	10	12	10	10	10	10	10	10	10	10	10	10	10	8	8	8	8	8	8	8	8	8	8
Veh CDR SD	12	12	10	12	10	10	10	10	10	10	8	8	8	8	7	5	5	5	5	5	5	5	5	5	5
Mv NLD SHC	14	14	12	14	14	14	14	14	14	14	14	14	14	14	14	12	12	12	12	12	12	12	12	12	12
Mv NLD SD	11	11	9	11	11	11	11	11	11	11	11	11	11	11	11	9	9	9	9	9	9	9	9	9	9
Mv CDR SHC	13	13	11	13	11	11	11	11	11	11	9	9	9	9	9	7	7	7	7	7	7	7	7	7	7
Mv CDR SD	15	15	13	15	13	13	13	13	13	13	11	11	11	11	11	9	9	9	9	9	9	9	9	9	9

## Sheet: Footnotes
NO	Animal died during surgery (as noted in ONR notebook)
NO	HOBO data shows room F was lights on from day 48 to euthanasia
NO	Cohort 2 entry (experimental day -6) "JDH reports power outage in Ramaley starting at 10:20am and cycling on/off every 20 sec
	throughout the entire building for about 15 mins, then shut off entirely." Power was restored same day.
NO	Cohort 2 entry (experimental day 58): "Ventilation fan failure in Ramaley "N" wing stopped air conditioning and flow to the entire
	vivarium and the wing. The plan is to install an evaporation cooler in the vivarium and open doors to all housing rooms. Cooler's
	white noise seems to be stressing animals - evident due to digging and upright submissive behaviors."
NO	Cohort 5 data shows lights were not turned on/off in Room F at the correct times by experimenters
NO	Preliminary metagenomic analysis demonstrates that these animals did not have similar microbiome or metabolomic profiles to all other animals
YES	Animal has concerns about being sick (M013), injured (M019, M071, M073, M077, M079, M096, M097) or about probe not calibrating (M020)
	Post-surgery complications: no antibiotics (M066), injured (M075) and no glue for sutures/tore sutures out (M079)
YES	Cohort 6 entry (experimental day 21) JDH reports entering into Room E and lights were still off, had to manually switch to NLD
	No notes found on light-cycle switches being performed or checked for the previous 3 weeks; DD performed all other switches
YES	Cohort 3 shipped from Kingston, NY facility (Charles River Laboratories)
